# Supplementary material for: Efficacy and safety of metformin in the management of type 2 diabetes mellitus in older adults: a systematic review for the development of recommendations to reduce potentially inappropriate prescribing
Source: BMC Geriatr. 2017 Oct 16;17(Suppl 1):227. doi: 10.1186/s12877-017-0574-5 (PMC5647555; doi:10.1186/s12877-017-0574-5)
Supplement: Supplementary file 1 — Metformin diabetes older adults SR. (XLSX 298 kb) [file 12877_2017_574_MOESM1_ESM.xlsx]

## Sheet: Reasons for excluded studies
Author/year	Title, journal	Accession number/PMICD/doi	Exclusion reason	Search
Abbatecola 2012	Frailty and safety: the example of diabetes, Drug safety	23446787	Wrong method	3B
Abbatecola 2014	Severe hypoglycemia is associated with oral anti-diabetic treatment in older demented persons with type 2 diabetes, European Geriatric Medicine 5	10.1016/S1878-7649(14)70520-0	Wrong method	3B Update
Aguilar 2011	Metformin use and mortality in ambulatory patients with diabetes and heart failure, Circulation. Heart failure	20952583/3046634	Wrong population	3B
Al-Azzam 2012	Effects of pioglitazone add-on to gliclazide and metformin on glycemic control in patients with type 2 diabetes, Endocrine research	21977974	Wrong population	3B
Al-Maatouq 2010	Optimising the medical management of hyperglycaemia in type 2 diabetes in the Middle East: pivotal role of metformin, International Journal of Clinical Practice	20089006/PMC2936120	Wrong study design	2
Al-Shareef 2012	Clinical effect of metformin in children and adolescents with type 2 diabetes mellitus: a systematic review and meta-analysis, Journal of family & community medicine	22870408/3410182	Wrong population	1+2 update
Almaleki 2015	Metformin-associated lactic acidosis in a peritoneal dialysis patient, Saudi journal of kidney diseases and transplantation	25758883	Wrong population	3B Update
als Monami 2011a	Predictors of response to dipeptidyl peptidase-4 inhibitors: evidence from randomized clinical trials, Diabetes/metabolism research and reviews	21309062	Wrong intervention	1+2 update
Altun 2014	Lactic acidosis induced by metformin in a chronic hemodialysis patient with diabetes mellitus type 2, Hemodialysis international	24299454	Wrong method	3B Update
Andersson 2010	Metformin treatment is associated with a low risk of mortality in diabetic patients with heart failure: a retrospective nationwide cohort study, Diabetologia	20838985	Wrong population	3B
Andrade 2015	Mulberry therapy for type 2 diabetes mellitus, Cochrane Database of Systematic Reviews	00075320-100000000-10087	Wrong intervention	1+2 update
Araki 2012	Long-term multiple risk factor interventions in Japanese elderly diabetic patients: The Japanese Elderly Diabetes Intervention Trial - study design, baseline characteristics and effects of intervention, Geriatrics & gerontology international	22435936	Wrong intervention	3B
Arechavaleta 2011	Efficacy and safety of treatment with sitagliptin or glimepiride in patients with type 2 diabetes inadequately controlled on metformin monotherapy: a randomized, double-blind, non-inferiority trial, Diabetes, obesity & metabolism	21199268	Wrong population	3B
Artola Menendez 2010	Panorama of currently available treatments for patients with type 2 diabetes. The ADA/EASD treatment algorithm. Safety and tolerability, Atencion Primaria	21074073	Wrong study design	2
Aschner 2010	Efficacy and safety of monotherapy of sitagliptin compared with metformin in patients with type 2 diabetes, Diabetes, Obesity & Metabolism	20070351	Wrong population	3A, 3B
Avenell 2004	Systematic review of the long-term effects and economic consequences of treatments for obesity and implications for health improvement, Health technology assessment	15147610	Wrong population	1+2 update
Azoulay 2010	Combination therapy with sulfonylureas and metformin and the prevention of death in type 2 diabetes: a nested case-control study, Pharmacoepidemiology and drug safety	20052677	Wrong population	3B
Bailey 1996	Metformin, The New England journal of medicine	8569826	Wrong study design	3A
Bain 2015	Diet and exercise interventions for preventing gestational diabetes mellitus, The Cochrane database of systematic reviews	25864059	Wrong intervention	1+2 update
Barkoudah 2012	Mortality Rates in Trials of Subjects With Type 2 Diabetes, Journal of the American Heart Association	2013312071	Wrong population	2
Barnett 2012	Effect of saxagliptin as add-on therapy in patients with poorly controlled type 2 diabetes on insulin alone or insulin combined with metformin, Current medical research and opinion	22313154	Wrong population	3B
Barnett 2013	Saxagliptin Add-on Therapy to Insulin With or Without Metformin for Type 2 Diabetes Mellitus: 52-Week Safety and Efficacy, Clinical drug investigation	23949898	Wrong population	3B
Barzilai 2011	Efficacy and tolerability of sitagliptin monotherapy in elderly patients with type 2 diabetes: a randomized, double-blind, placebo-controlled trial, Current medical research and opinion	21428727	Wrong intervention	3A
Baur 2011	Type 2 diabetes mellitus and medications for type 2 diabetes mellitus are associated with risk for and mortality from cancer in a German primary care cohort, Metabolism: clinical and experimental	21081242	Wrong population	3B
Bays 2012	Long-term (52-78 weeks) treatment with colesevelam HCl added to metformin therapy in type 2 diabetes mellitus patients, Diabetes, metabolic syndrome and obesity	22807633	Wrong population	3B
Belcher 2004	Cardiovascular effects of treatment of type 2 diabetes with pioglitazone, metformin and gliclazide, International Journal of Clinical Practice	15529516	Wrong study design	2
Bennett 2011	Comparative effectiveness and safety of medications for type 2 diabetes: an update including new drugs and 2-drug combinations, Annals of internal medicine,	21403054/3733115	Wrong intervention	1+2 update
Berard 2014	14-Year risk of all-cause mortality according to hypoglycaemic drug exposure in a general population, PloS one	24752580/3994099	Wrong intervention and population	3B Update
Berlie 2010	Diabetes medications related to an increased risk of falls and fall-related morbidity in the elderly, Annals of Pharmacotherapy	20215495	Wrong study design	2, 3B
Black 2009	Meglitinide analogues for type 2 diabetes mellitus, Cochrane Database of Systematic Reviews	00075320-100000000-03633	Wrong population	1
Block 2011	Comparative safety and effectiveness of diabetes medications in subpopulations of adults with type 2 diabetes, Journal of General Internal Medicine	70653595	Wrong population	2
Bolen 2007	Systematic review: Comparative effectiveness and safety of oral medications for type 2 diabetes Mellitus, Annals of Internal Medicine	PMID: 17638715	Wrong population	2
Bosi 2009	Vildagliptin plus metformin combination therapy provides superior glycaemic control to individual monotherapy in treatment-naive patients with type 2 diabetes mellitus, Diabetes, Obesity & Metabolism	19320662	Wrong population	3A, ref list
Bosi 2011	Alogliptin as a third oral antidiabetic drug in patients with type 2 diabetes and inadequate glycaemic control on metformin and pioglitazone: a 52-week, randomized, double-blind, active-controlled, parallel-group study, Diabetes, obesity & metabolism	21733058	Wrong population and intervention	3B
Boucher 2002	Efficacy of rosiglitazone and pioglitazone compared to other anti-diabetic agents: systematic review and budget impact analysis, Canadian Coordinating Office for Health Technology Assessment	32003000019	Wrong intervention	1+2 update
Bourdel-Marchasson 2011	Incretin therapies in the management of elderly patients with type 2 diabetes mellitus, Hospital practice	21441754	Wrong method	3A
Brown 2009	Trials review: cardiovascular outcome with intensive glycemic control and implications for patients with type 2 diabetes, Postgraduate medicine	19820272	Wrong population	1+2 update
Brown 2015	Lifestyle interventions for the treatment of women with gestational diabetes, Cochrane Database of Systematic Reviews	00075320-100000000-10361	Wrong intervention	1+2 update
Bryzinski 2014	Saxagliptin efficacy and safety in patients with type 2 diabetes receiving concomitant statin therapy, Journal of diabetes and its complications	25168266	Wrong intervention	1+2 update
Cai 2013	Efficacy and safety of insulin treatment in type 2 diabetes using a new index called glucose safety control index, Chinese medical journal	24229692	Wrong intervention	1+2 update
Campbell 2009	Type 2 diabetes: Where we are today: An overview of disease burden, current treatments, and treatment strategies, Journal of the American Pharmaceutical Association	PMID: 19801365	Wrong intervention and study design	2
Castagno 2011	Intensive glycemic control has no impact on the risk of heart failure in type 2 diabetic patients: evidence from a 37,229 patient meta-analysis, American heart journal,	22093212	Wrong intervention	1+2 update
Cavallo-Perin 1989	The hyperlactemic effect of biguanides: a comparison between phenformin and metformin during 6-month treatment, Rivista Europe per le Scienze Mediche e Farmacologische	2798990	Wrong intervention	ref list
Chan 2015	Systematic review and meta-analysis of the efficacy and hypoglycemic safety of gliclazide versus other insulinotropic agents, Diabetes research and clinical practice	26361859	Wrong intervention	1+2 update
Chandran 2015	Adherence to insulin pen therapy is associated with reduction in healthcare costs among patients with type 2 diabetes mellitus, American health & drug benefits	26085903/4467016	Wrong intervention	1+2 update
Charbonnel 2013	Efficacy and safety over 26 weeks of an oral treatment strategy including sitagliptin compared with an injectable treatment strategy with liraglutide in patients with type 2 diabetes mellitus inadequately controlled on metformin: a randomised clinical trial, Diabetologia	23604551	Wrong population	3B
Chien 2011	Effect of sitagliptin as add-on therapy in elderly type 2 diabetes patients with inadequate glycemic control in Taiwan, International Journal of Gerontology	2011398054	Wrong intervention	3B
Chilcott 2001	A systematic review of the clinical effectiveness of pioglitazone in the treatment of type 2 diabetes mellitus, Clinical Therapeutics	11768834	Wrong intervention and population	2
Chong 2015	Metformin has a positive therapeutic effect on prostate cancer in DM2 patients, Journal of Investigative Medicine	71769631	Wrong intervention	1+2 update, 3B Update
Colquitt 2014	Surgery for weight loss in adults, The Cochrane database of systematic reviews	25105982	Wrong intervention	1+2 update
Cooper 2015	Kidney Disease End Points in a Pooled Analysis of Individual Patient-Level Data from a Large Clinical Trials Program of the Dipeptidyl Peptidase 4 Inhibitor Linagliptin in Type 2 Diabetes, American journal of kidney diseases	25960304	Wrong intervention	1+2 update
Cornell 2012	Differentiating among incretin therapies: A multiple-target approach to type 2 diabetes, Journal of Clinical Pharmacy and Therapeutics	2012525642	Wrong intervention	2
Currie 2013	Mortality and other important diabetes-related outcomes with insulin vs other antihyperglycemic therapies in type 2 diabetes, The Journal of clinical endocrinology and metabolism	23372169/3612791	Wrong population	3B
Czoski-Murray 2004	Clinical effectiveness and cost-effectiveness of pioglitazone and rosiglitazone in the treatment of type 2 diabetes: a systematic review and economic evaluation, Health Technology Assessment (Winchester, England)	15038907	Wrong intervention and population	2
Davidson 2009	Risk for nocturnal hypoglycemia with biphasic insulin aspart 30 compared with biphasic human insulin 30 in adults with type 2 diabetes mellitus: a meta-analysis, Clinical Therapeutics	19808125	Wrong intervention and population	2
Davies 2013	Once-weekly exenatide versus once- or twice-daily insulin detemir: randomized, open-label, clinical trial of efficacy and safety in patients with type 2 diabetes treated with metformin alone or in combination with sulfonylureas, Diabetes care	23275363/3631870	Wrong outcome	3B Update
De Cosmo 2012	Glucose targets for preventing diabetic kidney disease and its progression, Cochrane Database of Systematic Reviews	00075320-100000000-08503	Wrong intervention	1+2 update
De Jager 2005	Effects of short-term treatment with metformin on markers of endothelial function and inflammatory activity in type 2 diabetes mellitus: A randomized, placebo-controlled trial, Journal of Internal Medicine	2005042538	Wrong population, study design and outcome	2
De Jager 2014	Long-term effects of metformin on endothelial function in type 2 diabetes: a randomized controlled trial, Journal of internal medicine	23981104	Wrong population	3B Update
DeFronzo 1995	Efficacy of metformin in patients with non-insulin-dependent diabetes mellitus. The Multicenter Metformin Study Group, The New England journal of medicine	7623902	Wrong population	3A
Del Prato 2013a	Vildagliptin efficacy in combination with metformin for early treatment of type 2 diabetes mellitus (verify), Journal Of Diabetes	71035031	Wrong intervention	3B
Del Prato 2013b	Efficacy and safety of linagliptin in subjects with type 2 diabetes mellitus and poor glycemic control: Pooled analysis of data from three placebo-controlled phase III trials, Journal of diabetes and its complications	23403068	Wrong population	3B
Diamant 2012	Safety and efficacy of once-weekly exenatide compared with insulin glargine titrated to target in patients with type 2 diabetes over 84 weeks, Diabetes care	22357185/3308312	Wrong population	3B
Diamant 2014	Glucagon-like peptide 1 receptor agonist or bolus insulin with optimized basal insulin in type 2 diabetes, Diabetes care	25011946	Wrong population	3B Update
Dobs 2013	Efficacy and safety of sitagliptin added to ongoing metformin and rosiglitazone combination therapy in a randomized placebo-controlled 54-week trial in patients with type 2 diabetes, Journal of diabetes	22742523	Wrong population	3B
Dore 2011	Stratum-specific positive predictive values of claims for acute pancreatitis among commercial health insurance plan enrollees with diabetes mellitus, Pharmacoepidemiology and Drug Safety	2011049245	Wrong intervention	2
Doucet 2011a	Efficacy and safety of saxagliptin in older patients with type 2 diabetes mellitus, Current medical research and opinion	21323504	Wrong intervention	3A
Doucet 2011b	Comparison of efficacy and safety of saxagliptin 5 mg once-daily therapy in young and old patients with type 2 diabetes mellitus, Current medical research and opinion	21323504	Wrong intervention	3B
Douek 2005	Continuing metformin when starting insulin in patients with Type 2 diabetes: a double-blind randomized placebo-controlled trial, Diabetic medicine	15842521	Wrong population	3A
Dziuba 2014	Modeling effects of SGLT-2 inhibitor dapagliflozin treatment versus standard diabetes therapy on cardiovascular and microvascular outcomes, Diabetes, obesity & metabolism	24443793	Wrong intervention	1+2 update
Eames 2013	Metformin for women who are obese during pregnancy for improving maternal and infant outcomes, Cochrane Database of Systematic Reviews	00075320-100000000-08942	Wrong population	1+2 update
Einhorn 2000	Pioglitazone hydrochloride in combination with metformin in the treatment of type 2 diabetes mellitus: a randomized, placebo-controlled study: the Pioglitazone 027 Study Group, Clinical therapeutics	11192132	Wrong population	ref list
Engel 2013	Assessment of AACE/ACE recommendations for initial dual antihyperglycemic therapy using the fixed-dose combination of sitagliptin and metformin versus metformin, Endocrine practice	23757615	Wrong outcome	3B Update
Eppenga 2014	Risk of lactic acidosis or elevated lactate concentrations in metformin users with renal impairment: a population-based cohort study, Diabetes care	24842984	Wrong population	3B Update
Erem 2014	Comparison of effects of gliclazide, metformin and pioglitazone monotherapies on glycemic control and cardiovascular risk factors in patients with newly diagnosed uncontrolled type 2 diabetes mellitus, Experimental and clinical endocrinology & diabetes	24710641	Wrong population	3B Update
Eurich 2005	Improved clinical outcomes associated with metformin in patients with diabetes and heart failure, Diabetes Care	16186261	Wrong intervention	3A
Eurich 2007	Benefits and harms of antidiabetic agents in patients with diabetes and heart failure: systematic review, BMJ	17761999/1971204	Wrong intervention	3A
Evans 2006	Risk of mortality and adverse cardiovascular outcomes in type 2 diabetes: a comparison of patients treated with sulphonylureas and metformin, Diabetologia	16525843	Wrong population	ref list
Ferrannini 2013a	Long-term safety and efficacy of empagliflozin, sitagliptin, and metformin: an active-controlled, parallel-group, randomized, 78-week open-label extension study in patients with type 2 diabetes, Diabetes Care	24186878/3836134	Wrong intervention and popualtion	3B Update
Ferrannini 2013b	A Phase IIb, randomized, placebo-controlled study of the SGLT2 inhibitor empagliflozin in patients with type 2 diabetes, Diabetes, obesity & metabolism	23398530	Wrong intervention	3B Update
Filozof 2010	Effect of vildagliptin as add-on therapy to a low-dose metformin, World journal of diabetes	21537424/3083880	Wrong population	3B
Fonseca 2011	An analysis of early insulin glargine added to metformin with or without sulfonylurea: impact on glycaemic control and hypoglycaemia, Diabetes, Obesity & Metabolism	21481127/PMC3170705	Wrong population	2, 3B
Fonseca 2012	Adding saxagliptin to extended-release metformin vs. uptitrating metformin dosage, Diabetes, obesity & metabolism	22192246	Wrong population	3B
Fonseca 2013a	Metanx in type 2 diabetes with peripheral neuropathy: a randomized trial, The American journal of medicine	23218892	Wrong population	3B
Fonseca 2013b	Active- and placebo-controlled dose-finding study to assess the efficacy, safety, and tolerability of multiple doses of ipragliflozin in patients with type 2 diabetes mellitus, Journal of diabetes and its complications	23276620	Wrong population	3B Update
Foos 2015	Contrasting cost-effectiveness results derived from contemporary sets of alternative risk equations in type 2 diabetes, Value in Health	71895882	Wrong intervention	1+2 update
Forst 2010	Linagliptin (BI 1356), a potent and selective DPP-4 inhibitor, is safe and efficacious in combination with metformin in patients with inadequately controlled Type 2 diabetes, Diabetic medicine	21059094	Wrong intervention	3B
Forst 2014	Efficacy and safety of canagliflozin over 52 weeks in patients with type 2 diabetes on background metformin and pioglitazone, Diabetes, obesity & metabolism	24528605/4237547	Wrong population	3B Update
Fouqueray 2013	The efficacy and safety of imeglimin as add-on therapy in patients with type 2 diabetes inadequately controlled with metformin monotherapy, Diabetes care	23160726/3579350	Wrong population	3B
Frederich 2012	The efficacy and safety of the dipeptidyl peptidase-4 inhibitor saxagliptin in treatment-naive patients with type 2 diabetes mellitus: A randomized controlled trial, Diabetology & metabolic syndrome	22828124/3541110	Wrong population	3B
Fu 2014	Identifying factors associated with hypoglycemia-related hospitalizations among elderly patients with T2DM in the US: a novel approach using influential variable analysis, Current medical research and opinion	24810150	Wrong population	3B Update
Fulcher 2015	What happens when patients require intensification from basal insulin? A retrospective audit of clinical practice for the treatment of type 2 diabetes from four Australian centres, Diabetes research and clinical practice	25887419	Wrong intervention and population	3B Update
Fung 2015	Effect of metformin monotherapy on cardiovascular diseases and mortality: A retrospective cohort study on Chinese type 2 diabetes mellitus patients, Cardiovascular diabetology	26453464/4600251	Wrong population	3B Update
Gallwitz 2012	2-year efficacy and safety of linagliptin compared with glimepiride in patients with type 2 diabetes inadequately controlled on metformin: a randomised, double-blind, non-inferiority trial, Lancet	22748821	Wrong population	3B
Gamble 2012	Quantifying the impact of drug exposure misclassification due to restrictive drug coverage in administrative databases: A simulation cohort study, Value Health	22264988	Wrong population	3B
Gandini 2014	Metformin and cancer risk and mortality: a systematic review and meta-analysis taking into account biases and confounders, Cancer prevention research	24985407/4154969	Wrong intervention	1+2 update
Gantz 2015	Omarigliptin improves glycemic control and is well tolerated as add-on therapy to oral antihyperglycemic agents in Japanese patients with type 2 diabetes, Diabetes	10.1007/s12020-016-1011-9	Wrong intervention	3B Update
Gao 2014	Efficacy and safety of initial combination of DPP-IV inhibitors and metformin versus metformin monotherapy in type 2 diabetes: a systematic review of randomized controlled trials, Diabetes, Obesity and Metabolism	10.1111/dom.12193	Wrong intervention	1+2 update
Garrett 2012	Survival advantage observed with the use of metformin in patients with type II diabetes and colorectal cancer, British journal of cancer	22421948/3326682	Wrong outcome	3B
Gatbonton 2013	Effectiveness and tolerability of vildagliptin versus other oral antidiabetic drugs in patients with type 2 diabetes mellitus in the Philippines: Results from one year observational study (EDGE) Phillippine Journal of Internal Medicine. 2013;51(4)	-	Wrong population	3B Update
Gejl 2014	Risk of cardiovascular disease: The effects of diabetes and anti-diabetic drugs - A nested case-control study, International journal of cardiology	25465309	Wrong population	3B Update
Genovese 2013a	Effect of pioglitazone versus metformin on cardiovascular risk markers in type 2 diabetes, Advances in therapy	23359066	Wrong population	3B Update
Genovese 2013b	Pioglitazone randomised Italian study on metabolic syndrome (PRISMA): Effect of pioglitazone withmetformin on HDL-C levels in type 2 diabetic patients, Journal of endocrinological investigation	23511244	Wrong population	3B Update
Gerstein 2011	Long-term effects of intensive glucose lowering on cardiovascular outcomes, The New England journal of medicine	21366473/4083508	Wrong population	3B
Gerstein 2014	Effects of intensive glycaemic control on ischaemic heart disease: Analysis of data from the randomised, controlled ACCORD trial, Lancet	25088437/4397008	Wrong intervention and population	3B Update
Ghotbi 2013	Association of hypoglycemic treatment regimens with cardiovascular outcomes in overweight and obese subjects with type 2 diabetes: a substudy of the SCOUT trial, Diabetes care	24089540/3816850	Wrong population	3B Update
Gianturco 2014	Long term effects of therapy with DPP-4 Inhibitors on fitness, cardiovascular function and mortality: A cohort study in elder population, European Heart Journal	-	Wrong intervention	3B Update
Giorda 2014a	A systematic review of acute pancreatitis as an adverse event of type 2 diabetes drugs: from hard facts to a balanced position, Diabetes, obesity & metabolism	24702687	Wrong population	1+2 update
Giorda 2014b	Incretin therapies and risk of hospital admission for acute pancreatitis in an unselected population of European patients with type 2 diabetes: a case-control study, The Lancet. Diabetes & Endocrinology	24622714	Wrong intervention	3B Update
Gitt 2013	Prognostic implications of DPP-4 inhibitor vs. sulfonylurea use on top of metformin in a real world setting - results of the 1 year follow-up of the prospective DiaRegis registry, International journal of clinical practice	23981060	Wrong intervention	3B Update
Goderis 2004	Cardiovascular prevention in type 2 diabetic patients: Review of efficacious treatments, Acta Clinica Belgica	2005135075	Wrong intervention	2
Goke 2011	Saxagliptin vs glipizide as add-on therapy to metformin for type 2 diabetes mellitus (T2DM): Long-term safety and efficacy, Diabetes	70628876	Wrong population	3B
Goke 2013	Saxagliptin vs. glipizide as add-on therapy in patients with type 2 diabetes mellitus inadequately controlled on metformin alone: long-term (52-week) extension of a 52-week randomised controlled trial, International journal of clinical practice	23638466	Wrong population	3B
Goke 2014	Real-life efficacy and safety of vildagliptin compared with sulfonylureas as add-on to metformin in patients with type 2 diabetes mellitus in Germany, Current medical research and opinion	24328429	Wrong intervention and population	3B Update
Gokhale 2012	Performance of overall vs. Subgroup propensity scores when an important subgroup variable is a strong confounder, Pharmacoepidemiology and Drug Safety	70935708	Wrong intervention	3B
Golay 2008	Metformin and body weight, International Journal of Obesity	17653063	Wrong intervention	2
Goldstein 2003	Multicenter, randomized, double-masked, parallel-group assessment of simultaneous glipizide/metformin as second-line pharmacologic treatment for patients with type 2 diabetes mellitus that is inadequately controlled by a sulfonylurea, Clinical therapeutics	12852706	Wrong population	3A
Goldstein 2007	Effect of initial combination therapy with sitagliptin, a dipeptidyl peptidase-4 inhibitor, and metformin on glycemic control in patients with type 2 diabetes, Diabetes Care	17485570	Wrong population	3A
Gomis 2012	Long-term safety and efficacy of linagliptin as monotherapy or in combination with other oral glucose-lowering agents in 2121 subjects with type 2 diabetes: Up to 2 years exposure in 24-week phase III trials followed by a 78-week open-label extension, International journal of clinical practice	22691164	Wrong population	3B
Goossens 2013	Drugs improving insulin resistance for non-alcoholic fatty liver disease and/or non-alcoholic steatohepatitis, Cochrane Database of Systematic Reviews	00075320-100000000-08837	Wrong population	1+2 update
Goudswaard 2009	Insulin monotherapy versus combinations of insulin with oral hypoglycaemic agents in patients with type 2 diabetes mellitus, Cochrane Database of Systematic Reviews	00075320-100000000-02476	Wrong population	1
Grandy 2014	Health-related quality of life (EQ-5D) among type 2 diabetes mellitus patients treated with dapagliflozin over 2 years, International journal of clinical practice	24499168	Wrong population	3B Update
Granstrom 2012	Cost-effectiveness of saxagliptin (Onglyza) in type 2 diabetes in Sweden, Primary care diabetes	22001114	Wrong population	3B
Gregorio 1997	Meformin, plasma glucose and free fatty acids in type II diabetic out-patients: results of a clinical study, Diabetes research and clinical practice	9279474	Wrong population	3A
Grzeszczak 2012	The cost-effectiveness of saxagliptin versus NPH insulin when used in combination with other oral antidiabetes agents in the treatment of type 2 diabetes mellitus in Poland, Diabetes technology & therapeutics	22066527	Wrong population	3B
Guerci 2012	Continuous glucose profiles with vildagliptin versus sitagliptin in add-on to metformin: Results from the randomized Optima study, Diabetes & metabolism	22809630	Wrong population	3B
Gunton 2014	A new blood glucose management algorithm for type 2 diabetes: a position statement of the Australian Diabetes Society, The Medical journal of Australia	25495309	Wrong outcome	1+2 update
Guo 2014	Metformin may produce antidepressant effects through improvement of cognitive function among depressed patients with diabetes mellitus, Clinical and experimental pharmacology & physiology	24862430	Wrong population	3B Update
Gurung 2015	A novel, long-acting glucagon-like peptide receptor-agonist: Dulaglutide, Diabetes, metabolic syndrome and obesity	26316788/4541559	Wrong outcome	1+2 update
Haak 2012	Initial combination of linagliptin and metformin improves glycaemic control in type 2 diabetes: a randomized, double-blind, placebo-controlled study, Diabetes, obesity & metabolism	22356132	Wrong population	3B
Halimi 2008	DPP-4 inhibitors and GLP-1 analogues: for whom? Which place for incretins in the management of type 2 diabetic patients?, Diabetes & Metabolism	18640591	Wrong study design	2
Hanefeld 2011	Double-blind, randomized, multicentre, and active comparator controlled investigation of the effect of Pioglitazone, Metformin, and the combination of both on cardiovascular risk in patients with type 2 diabetes receiving stable basal insulin therapy: The PIOCOMB study, Cardiovascular diabetology	21756323/3160877	Wrong population	3B
Hanfeld 2004	One-year glycemic control with a sulfonylurea plus pioglitazone versus a sulfonylurea plus metformin in patients with type 2 diabetes, Diabetes Care	14693980	Wrong population	3A
Hanfeld 2007	Once-daily sitagliptin, a dipeptidyl peptidase-4 inhibitor, for the treatment of patients with type 2 diabetes, Current medical research and opinion	17559733	Wrong population	3A
Harashima 2012	Sitagliptin add-on to low dosage sulphonylureas: efficacy and safety of combination therapy on glycaemic control and insulin secretion capacity in type 2 diabetes, International journal of clinical practice	22512606	Wrong intervention	3B
Harrison 2014	Intensive therapy in newly diagnosed type 2 diabetes: results of a 6-year randomized trial, Journal of investigative medicine	24569485/4247540	Wrong population	3B Update
Hassan 2015	Effects of metformin plus gliclazide versus metformin plus glimepiride on cardiovascular risk factors in patients with type 2 diabetes mellitus, Pakistan journal of pharmaceutical sciences	26408873	Wrong population	3B Update
Hemmingsen 2012a	Targeting intensive glycaemic control versus targeting conventional glycaemic control for type 2 diabetes mellitus, Cochrane Database of Systematic Reviews	00075320-100000000-06650	Wrong population	1
Hemmingsen 2012b	Comparison of metformin and insulin versus insulin alone for type 2 diabetes: systematic review of randomised clinical trials with meta-analyses and trial sequential analyses, BMJ (Clinical research ed.)	22517929	Wrong population	2
Hemmingsen 2013	Sulphonylurea monotherapy for patients with type 2 diabetes mellitus, Cochrane Database of Systematic Reviews	00075320-100000000-07402	Wrong population	1
Hemmingsen 2014	Sulfonylurea versus metformin monotherapy in patients with type 2 diabetes: a Cochrane systematic review and meta-analysis of randomized clinical trials and trial sequential analysis, CMAJ open	25295236/4185978	Wrong intervention	1+2 update
Hemmingsen 2015	Targeting intensive glycaemic control versus targeting conventional glycaemic control for type 2 diabetes mellitus, The Cochrane database of systematic reviews	26222248	Wrong population	1+2 update
Henry 2012a	Dapagliflozin, metformin XR, or both: Initial pharmacotherapy for type 2 diabetes, a randomised controlled trial, International journal of clinical practice	22413962	Wrong population	3B
Henry 2012b	Efficacy and safety of taspoglutide in patients with type 2 diabetes inadequately controlled with metformin plus pioglitazone over 24 weeks: T-Emerge 3 trial, The Journal of clinical endocrinology and metabolism	22539590	Wrong population	3B
Hermans 2012	Effects of saxagliptin added to sub-maximal doses of metformin compared with uptitration of metformin in type 2 diabetes: the PROMPT study, Current medical research and opinion	23020253	Wrong population	3B
Hirshberg 2014	Safety of saxagliptin: events of special interest in 9156 patients with type 2 diabetes mellitus, Diabetes/metabolism research and reviews	24376173	Wrong intervention	1+2 update
Hitchings 2015	Safety of metformin in patients with chronic obstructive pulmonary disease and type 2 diabetes mellitus, COPD	25938184	Wrong population	3B Update
Hollander 2011	Efficacy and safety of insulin detemir once daily in combination with sitagliptin and metformin: the TRANSITION randomized controlled trial, Diabetes, obesity & metabolism	21205123	Wrong population	3B
Holman 2008	10-year follow-up of intensive glucose control in type 2 diabetes, The New England journal of medicine	18784090	Wrong population	3A
Holstein 2009	Oral antidiabetic drug metabolism: pharmacogenomics and drug interactions, Expert Opinion on Drug Metabolism and Toxicology	19331589	Wrong intervention and study design	2
Home 2012	Cardiovascular disease and oral agent glucose-lowering therapies in the management of type 2 diabetes, Diabetes technology & therapeutics	22650223	Wrong method	3B
Horsdal 2012	Type of preadmission antidiabetic treatment and outcome among patients with ischemic stroke: a nationwide follow-up study, Journal of stroke and cerebrovascular diseases	21536457	Wrong intervention	3B
Horvath 2009	Long-acting insulin analogues versus NPH insulin (human isophane insulin) for type 2 diabetes mellitus, Cochrane Database of Systematic Reviews	00075320-100000000-04593	Wrong population	1
Hoste 2014	Effectiveness and tolerability of second-line therapy with vildagliptin versus other oral agents in type 2 diabetes (EDGE): Post-hoc subanalysis of the Belgian data, Acta clinica Belgica	24820924	Wrong intervention and population	3B Update
Howard 2012	Effect of anti-IL-1beta antibody (canakinumab) on insulin secretion rates in impaired glucose tolerance or type 2 diabetes: Results of a randomized, placebo-controlled trial, Diabetes, obesity & metabolism	22726220	Wrong population	3B
Hsiao 2009	Thiazolidinediones and cardiovascular events in patients with type 2 diabetes mellitus: a retrospective cohort study of over 473,000 patients using the National Health Insurance database in Taiwan, Drug safety	19591532	Wrong population	3B
Hsu 2011	Incidence of dementia is increased in type 2 diabetes and reduced by the use of sulfonylureas and metformin, Journal of Alzheimer's disease	21297276	Wrong population	3B
Hu 2010	[Comparison on efficacy and safety of two regimens for treatment of type 2 diabetes mellitus: glargine plus metformin versus neutral protamine hagedorn plus metformin], Sheng Wu Yi Xue Gong Cheng Xue Za Zhi	20649032	Wrong language	3B
Hu 2012	Effects of frequency of follow-up on quality of life of type 2 diabetes patients on oral hypoglycemics, Diabetes technology & therapeutics	22731794/3429296	Wrong intervention	3B
Huang 2014	Medication safety and chronic kidney disease in older adults prescribed metformin: a cross-sectional analysis, BMC nephrology	24906409/4057526	Wrong population	3B Update
Hung 2012	Comparative effectiveness of incident oral antidiabetic drugs on kidney function, Kidney international	22258320/3306005	Wrong population	3B
Hung 2015	Metformin use and mortality in patients with advanced chronic kidney disease: National, retrospective, observational, cohort study, The Lancet. Diabetes & Endocrinology	26094107	Wrong intervention	3B Update
Huri 2014	Factors associated with treatment response to antidiabetic agents in compliant type 2 diabetes mellitus patients: A brief summary of 5-year data, Tropical Journal of Pharmaceutical Research	10.4314/tjpr.v13i3.18	Wrong population	3B Update
Huri 2015	Association between glycemic control and antidiabetic drugs in type 2 diabetes mellitus patients with cardiovascular complications, Drug design, development and therapy	26300627/4535549	Wrong population	3B Update
Hussey 2013	Safety, pharmacokinetics and pharmacodynamics of remogliflozin etabonate, a novel SGLT2 inhibitor, and metformin when co-administered in subjects with type 2 diabetes mellitus, BMC pharmacology & toxicology	23631443/3682882	Wrong population	3B Update
Ihana 2014	Improvement of both fasting and postprandial glycemic control by the two-step addition of miglitol and mitiglinide to basal insulin therapy: A pilot study, Diabetology & metabolic syndrome	24684803/4025538	Wrong population	3B Update
Ikeda 2015	A novel and selective sodium-glucose cotransporter-2 inhibitor, tofogliflozin, improves glycaemic control and lowers body weight in patients with type 2 diabetes mellitus, Diabetes, obesity & metabolism	26179482	Wrong intervention and population	3B Update
Imano 1998	Effect of troglitazone on microalbuminuria in patients with incipient diabetic nephropathy, Diabetes care	9839106	Wrong population	3A
Inagaki 2013	Linagliptin provides effective, well-tolerated add-on therapy to pre-existing oral antidiabetic therapy over 1 year in Japanese patients with type 2 diabetes, Diabetes, obesity & metabolism	23565760	Wrong intervention and population	3B Update
Inzucchi 2012	Management of hyperglycaemia in type 2 diabetes: a patient-centered approach. Position statement of the American Diabetes Association (ADA) and the European Association for the Study of Diabetes (EASD), Diabetologia	22526604	Wrong study design	3A
Inzucchi 2014	Metformin in patients with type 2 diabetes and kidney disease: a systematic review, Journal of the American Medical Association	25536258/4427053	Wrong population	1+2 update
Iqbal 2014	Long-term safety and tolerability of saxagliptin add-on therapy in older patients (aged > 65 years) with type 2 diabetes, Clinical interventions in aging	25214775/4158996	Wrong intervention	3B Update
Ito 2011	Efficacy and safety of metformin for treatment of type 2 diabetes in elderly Japanese patients, Geriatrics & gerontology international	20695906	Wrong intervention	3A
Jabbour 2014	Dapagliflozin is effective as add-on therapy to sitagliptin with or without metformin: A 24-Week, multicenter, randomized, double-blind, placebo-controlled study, Diabetes care	24144654	Wrong population	3B Update
Jadzinsky 2009	Saxagliptin given in combination with metformin as initial therapy improves glycaemic control in patients with type 2 diabetes compared with either monotherapy: a randomized controlled trial, Diabetes, Obesity & Metabolism	19515181	Wrong population	3A, 3B
Janka 2005	Comparison of basal insulin added to oral agents versus twice-daily premixed insulin as initial insulin therapy for type 2 diabetes, Diabetes Care	15677775	Wrong population	ref list
Jansson 2013	Effects of fasting blood glucose, diabetes treatment, blood pressure and anti-hypertension treatment on cardiovascular disease incidence: a 30-year follow-up study of 740 incident patients with Type 2 diabetes, Diabetic medicine	23278364	Wrong intervention	3B
Jansson 2014	Effects of fasting blood glucose levels and blood pressure and treatment of diabetes and hypertension on the incidence of cardiovascular disease: a study of 740 patients with incident Type 2 diabetes with up to 30 years' follow-up, Diabetic medicine	24894815	Wrong population	3B Update
Jayaram 2010	A prospective, parallel group, open-labeled, comparative, multi-centric, active controlled study to evaluate the safety, tolerability and benefits of fixed dose combination of acarbose and metformin versus metformin alone in type 2 diabetes, The Journal of the Association of Physicians of India	21510461	Wrong population	3B
Jennings 2015	Getting to goal in newly diagnosed type 2 diabetes using combination drug "subtraction therapy". Metabolism. 2015 Sep;64(9):1005-12.	26003501	Wrong intervention and population	3B Update
Jermendy 2010	[New clinical data with metformin therapy in patients with diabetes mellitus], Orvosi hetilap	21106483	Wrong language	3B
Ji 2013a	Efficacy and safety of exenatide once-weekly vs exenatide twice-daily in Asian patients with type 2 diabetes mellitus, Journal of diabetes investigation	24843631/4019288	Wrong population	3B
Ji 2013b	Efficacy and safety of combination therapy with vildagliptin and metformin versus metformin up-titration in Chinese patients with type 2 diabetes mellitus: study design and rationale of the vision study, Cardiovascular diabetology	23958390/3766124	Wrong intervention	3B Update
Ji 2013c	Efficacy and safety of avandamet or uptitrated metformin treatment in patients with type 2 diabetes inadequately controlled with metformin alone: A trial of early combination treatment in diabetes. Chin Med J (Engl). 2015 May 20;128(10)	25963345	Wrong population	3B Update
Ji 2015	Addition of vildagliptin vs. Uptitration of metformin in chinese patients with type 2 diabetes inadequately controlled on low-dose metformin, Diabetes	issn: 0012-1797, eissn: 1939-327X	Wrong intervention	3B Update
Johannes 2007	The risk of coronary heart disease in type 2 diabetic patients exposed to thiazolidinediones compared to metformin and sulphonylurea therapy, Pharmacoepidemiology and drug safety	17245800	Wrong population	ref list
Johnsen 2006	Risk and short-term prognosis of myocardial infarction among users of antidiabetic drugs, American journal of therapeutics	16645430	Wrong population	ref list
Johnson 2005	Reduced cardiovascular morbidity and mortality associated with metformin use in subjects with Type 2 diabetes, Diabetic medicine	15787679	Wrong population	3A
Johnsson 2013a	Urinary tract infections in patients with diabetes treated with dapagliflozin, Journal of diabetes and its complications	23849632	Wrong intervention	1+2 update
Johnsson 2013b	Vulvovaginitis and balanitis in patients with diabetes treated with dapagliflozin, Journal of diabetes and its complications	23806570	Wrong intervention	1+2 update
Jorgensen 2011	Glyburide increases risk in patients with diabetes mellitus after emergent percutaneous intervention for myocardial infarction--a nationwide study, International journal of cardiology	20797803	Wrong population	3B
Jun 2012	Glucose lowering therapies for chronic kidney disease and kidney transplantation, Cochrane Database of Systematic Reviews	00075320-100000000-08386	Wrong method	1+2 update
Kadoglou 2008	Beneficial effects of rosiglitazone on novel cardiovascular risk factors in patients with Type 2 diabetes mellitus, Diabetic medicine : a journal of the British Diabetic Association	18307460	Wrong population	3A
Kahler 2007	Impact of oral antihyperglycemic therapy on all-cause mortality among patients with diabetes in the Veterans Health Administration, Diabetes Care	17440170	Wrong intervention	3A
Kahn 2006	ADOPT Study Group. Glycemic durability of rosiglitazone, metformin, or glyburide monotherapy, New England Journal of Medicine, N Engl J Med 2006; 355:2427-2443	10.1056/NEJMoa066224	Wrong population	ref list
Kaku 2009	Efficacy and safety of therapy with metformin plus pioglitazone in the treatment of patients with type 2 diabetes: A double-blind, placebo-controlled, clinical trial, Current medical research and opinion	19309251	Wrong population	3B
Karagiannis 2012	Dipeptidyl peptidase-4 inhibitors for treatment of type 2 diabetes mellitus in the clinical setting: systematic review and meta-analysis, BMJ (Clinical research ed.)	22411919	Wrong population	2
Karamanos 2011	Study comparing the effect of pioglitazone in combination with either metformin or sulphonylureas on lipid profile and glycaemic control in patients with type 2 diabetes (ECLA), Current medical research and opinion	21142615	Wrong population	3B
Karyekar 2011	Efficacy and safety of saxagliptin combination therapy in US patients with type 2 diabetes, Postgraduate medicine	21680990	Wrong population	3B
Karyekar 2013	Tolerability and efficacy of glycemic control with saxagliptin in older patients (aged >= 65 years) with inadequately controlled type 2 diabetes mellitus, Clinical interventions in aging	23626461/3632630	Wrong intervention	3B
Kashiwagi 2015	Ipragliflozin in combination with metformin for the treatment of Japanese patients with type 2 diabetes: ILLUMINATE, a randomized, double-blind, placebo-controlled study, Diabetes, obesity & metabolism	24919820/4342773	Wrong intervention and population	3B Update
Kelly 2008	Low glycaemic index diets for coronary heart disease, Cochrane Database of Systematic Reviews	00075320-100000000-03469	Wrong intervention	1
Kelly 2009	Systematic review: glucose control and cardiovascular disease in type 2 diabetes, Database of Abstracts of Reviews of Effects	00125498-100000000-22324	Wrong population	1
Khalaf 2014	Influence of large daily doses of metformin on the expression of interleukin-1B and C-reactive protein in type 2 diabetes patients, International Journal of Pharmacy and Pharmaceutical Sciences, Int J Pharm Pharm Sci, Vol 6, Issue 2, 506-509	ISSN- 0975-1491	Wrong population	3B Update
Khalangot 2014	Evaluation approach can significantly influence oral glucose-lowering drugs total mortality risks in retrospective cohorts of type 2 diabetes mellitus patients, Current diabetes reviews	25336066	Wrong intervention	3B Update
Kilo 2003	Starting patients with type 2 diabetes on insulin therapy using once-daily injections of biphasic insulin aspart 70/30, biphasic human insulin 70/30, or NPH insulin in combination with metformin, Journal of diabetes and its complications	14583174	Wrong population	ref list
Kim 2014a	Efficacy of glimepiride/metformin fixed-dose combination vs metformin uptitration in type 2 diabetic patients inadequately controlled on low-dose metformin monotherapy: A randomized, open label, parallel group, multicenter study in Korea, Journal of diabetes investigation	25422771/4234234	Wrong population	3B Update
Kim 2014b	Long-term metformin use reduces gastric cancer risk in type 2 diabetics without insulin treatment: a nationwide cohort study, Alimentary pharmacology & therapeutics	24612291	Wrong population	3B Update
King 2013a	Liraglutide achieves A1C targets more often than sitagliptin or exenatide when added to metformin in patients with type 2 diabetes and a baseline A1C <8.0%, Endocrine practice	23186975	Wrong population	3B
King 2013b	Initial management of severe hyperglycemia in patients with type 2 diabetes: An observational study, Diabetes therapy	23949906/3889332	Wrong intervention and population	3B Update
Klein 1991	Sulfonylurea-metformin-combination versus sulfonylurea-insulin-combination in secondary failures of sulfonylurea monotherapy. Results of a prospective randomized study in 50 patients, Diabete & metabolisme	1936483	Wrong outcome	3A
Kooy 2009	Long-term effects of metformin on metabolism and microvascular and macrovascular disease in patients with type 2 diabetes mellitus, Archives of internal medicine	19307526	Wrong population	3B
Koro 2005	Antidiabetic therapy and the risk of heart failure in type 2 diabetic patients: an independent effect or confounding by indication, Pharmacoepidemiology and drug safety	15654719	Wrong intervention	3A
Kosmalski 2012	Inappropriate metformin prescribing in elderly type 2 diabetes mellitus (T2DM) patients, Advances in medical sciences	22543254	Wrong population	3A
Kothny 2013	Improved glycaemic control with vildagliptin added to insulin, with or without metformin, in patients with type 2 diabetes mellitus, Diabetes, obesity & metabolism	23039321	Wrong population	3B
Kulasa 2010	Saxagliptin: The evidence for its place in the treatment of type 2 diabetes mellitus, Core evidence	21042540/2963920	Wrong intervention	3B
Lago 2007	Congestive heart failure and cardiovascular death in patients with prediabetes and type 2 diabetes given thiazolidinediones: a meta-analysis of randomised clinical trials, Lancet	17905165	Wrong intervention	1+2 update
Lalau 1990	Type 2 diabetes in the elderly: an assessment of metformin (metformin in the elderly), International journal of clinical pharmacology, therapy, and toxicology	2272714	Wrong intervention	3A
Lamos 2012	Combination of glibenclamide-metformin HCl for the treatment of type 2 diabetes mellitus, Expert opinion on pharmacotherapy	23116560	Wrong method	3B
Lapane 2013	Sulfonylureas and risk of falls and fractures: A systematic review, Drugs and Aging	2013408784	Wrong intervention	2
Lawrence 2004	Favorable effects of pioglitazone and metformin compared with gliclazide on lipoprotein subfractions in overweight patients with early type 2 diabetes, Diabetes Care	14693964	Wrong population	3A
Lee 2012a	Metformin use is associated with a decreased incidence of colorectal adenomas in diabetic patients with previous colorectal cancer, Digestive and liver disease	22789400	Wrong population	3B
Lee 2012b	The effects of metformin on the survival of colorectal cancer patients with diabetes mellitus, International journal of cancer	21913184	Wrong population	3B
Li 2010	Glucagon-like peptide-1 receptor agonists versus insulin glargine for type 2 diabetes mellitus: a systematic review and meta-analysis of randomized controlled trials, Current Therapeutic Research, Clinical and Experimental	00125498-100000000-25843	Wrong population	1
Li 2014	Sulfonylurea use and incident cardiovascular disease among patients with type 2 diabetes: prospective cohort study among women, Diabetes care	25150157/4207206	Wrong population	3B Update
Lian 2015	The efficacy and safety of Chinese herbal medicine Jinlida as add-on medication in type 2 diabetes patients ineffectively managed by metformin monotherapy: A double-blind, randomized, placebo-controlled, multicenter trial, PloS one	26098833/4476735	Wrong population	3B Update
Lincoff 2007	Pioglitazone and risk of cardiovascular events in patients with type 2 diabetes mellitus: A meta-analysis of randomized trials, Journal of the American Medical Association	2007449201	Wrong intervention and population	2
Lipinski 2015	Stent thrombosis is not increased following percutaneous coronary intervention in patients with non-insulin dependent diabetes mellitus taking metformin, Atherosclerosis	24908239	Wrong population	3B Update
Liu 2009	Chinese herbal medicines for type 2 diabetes mellitus, Cochrane Database of Systematic Reviews	00075320-100000000-02655	Wrong population	1
Liu 2012a	Effect of antidiabetic agents added to metformin on glycaemic control, hypoglycaemia and weight change in patients with type 2 diabetes: a network meta-analysis, Diabetes, obesity & metabolism	22486990	Wrong intervention	1+2 update
Liu 2012b	Potentially inappropriate prescribing (IP) for elderly medical inpatients in Taiwan: a hospital-based study, Archives of gerontology and geriatrics	21820189	Wrong population	3B
Liu 2013	Herbal medicines for fatty liver diseases, The Cochrane database of systematic reviews	23975682	Wrong intervention	1+2 update
Loebstein 2011	Database evaluation of the effects of long-term rosiglitazone treatment on cardiovascular outcomes in patients with type 2 diabetes, Journal of clinical pharmacology	20484611	Wrong population	3B
Luchsinger 2012	Phase II trial of metformin in amnestic MCI, Journal of Nutrition, Health and Aging	70988217	Wrong population	3B
Maggs 2012	Exenatide once weekly resulted in sustained improvement in glycaemic control with weight loss through four years, Diabetologia	70888025	Wrong intervention	3B
Malabu 2014	Disease burden evaluation of fall-related events in the elderly due to hypoglycemia and other diabetic complications: A clinical review, Clinical epidemiology	25152631/4140240	Wrong outcome	1+2 update
Mannucci 2010	Cardiac safety profile of rosiglitazone: a comprehensive meta-analysis of randomized clinical trials, International journal of cardiology	19328563	Wrong intervention	1+2 update
Mannucci 2008	Pioglitazone and cardiovascular risk: a comprehensive meta-analysis of randomized clinical trials, Diabetes, Obesity & Metabolism	00125498-100000000-21023	Wrong population	1
Marrs 2012	Glucose and low-density lipoprotein cholesterol lowering in elderly patients with type 2 diabetes: Focus on combination therapy with colesevelam HCl, Drugs & aging	22530704/3586066	Wrong method	3B
Marso 2011	Cardiovascular safety of liraglutide assessed in a patient-level pooled analysis of phase 2-3 liraglutide clinical development studies, Diabetes & vascular disease research	21653676	Wrong population	3B
Maru 2005	Antidiabetic drugs and heart failure risk in patients with type 2 diabetes in the UK primary care setting, Diabetes Care	15616228	Wrong population	ref list
McAfee 2007	Coronary heart disease outcomes in patients receiving antidiabetic agents, Pharmacoepidemiology and drug safety	17551989	Wrong population	ref list
McEwan 2013	Therapy escalation thresholds and the potential for biased cost effectiveness analysis when failing to sample baseline HBA1C in type 2 diabetes, Value in Health	71233718	Wrong intervention	1+2 update
McInnes 2015	Cardiovascular and heart failure safety profile of vildagliptin: A meta-analysis of 17000 patients, Diabetes, obesity & metabolism	26250051	Wrong intervention	1+2 update
McIntosh 2011	Second-line therapy in patients with type 2 diabetes inadequately controlled with metformin monotherapy: A systematic review and mixed-treatment comparison meta-analysis, Open Medicine	22046219/PMC3205809	Wrong intervention	2, 3B
Melendez 2015	Fluoxetine for adult overweight or obese people, Cochrane Database of Systematic Reviews	00075320-100000000-10081	Wrong intervention	1+2 update
Mellbin 2011	Prognostic implications of glucose-lowering treatment in patients with acute myocardial infarction and diabetes: experiences from an extended follow-up of the Diabetes Mellitus Insulin-Glucose Infusion in Acute Myocardial Infarction (DIGAMI) 2 Study, Diabetologia	21359582	Wrong population	3B
Meloni 2013	Treatment of patients with type 2 diabetes with exenatide once weekly versus oral glucose-lowering medications or insulin glargine: Achievement of glycemic and cardiovascular goals, Cardiovascular diabetology	23522121/3622579	Wrong population	3B
Middleton 2014	Reminder systems for women with previous gestational diabetes mellitus to increase uptake of testing for type 2 diabetes or impaired glucose tolerance, The Cochrane database of systematic reviews	24638998	Wrong population	1+2 update
Misbin 1998	Lactic acidosis in patients with diabetes treated with metformin, The New England journal of medicine	9441244	Wrong method	ref list
Monami 2008	Rosiglitazone and risk of cancer: a meta-analysis of randomized clinical trials, Diabetes Care,	18375416/2453648	Wrong intervention	1+2 update
Monami 2011b	Glucagon-like peptide-1 receptor agonists and cardiovascular events: a meta-analysis of randomized clinical trials, Experimental diabetes research	21584276/3092497	Wrong intervention	1+2 update
Monami 2011c	Metformin and cancer occurrence in insulin-treated type 2 diabetic patients, Diabetes care	20980415/3005459	Wrong population	3B
Monami 2012	What next after metformin? A retrospective evaluation of the outcome of second-line, glucose-lowering therapies in people with type 2 diabetes, The Journal of clinical endocrinology and metabolism	23076348	Wrong population	3B
Morgan 2014	Association between first-line monotherapy with sulphonylurea versus metformin and risk of all-cause mortality and cardiovascular events: a retrospective, observational study, Diabetes, obesity & metabolism	24720708	Wrong population	3B Update
Morley 1991	The management of dibetes mellitus in older individuals, Drugs	1711959	Wrong outcome	ref list
Moses 1999	Repaglinide in combination therapy with metformin in Type 2 diabetes, Experimental and clinical endocrinology & diabetes	10522839	Wrong population	3A
Nana 2015	Nephroureterectomy for emphysematous pyelonephritis: An aggressive approach is sometimes necessary. A case report and literature review, International journal of surgery case reports	25863990/4430075	Wrong intervention	1+2 update
Nathan 2009	Medical management of hyperglycaemia in type 2 diabetes mellitus: a consensus algorithm for the initiation and adjustment of therapy: a consensus statement from the American Diabetes Association and the European Association for the Study of Diabetes, Diabetologia	18941734	Wrong intervention	3A
Nauck 2007	Efficacy and safety of the dipeptidyl peptidase-4 inhibitor, sitagliptin, compared with the sulfonylurea, glipizide, in patients with type 2 diabetes inadequately controlled on metformin alone: a randomized, doubleblind, non-inferiority trial, Diabetes, obesity & metabolism	17300595	Wrong population	ref list
Nauck 2013a	[Dapagliflozin versus glipizide as add-on therapy in patients with type 2 diabetes who have inadequate glycemic control with metformin], Deutsche medizinische Wochenschrift	23529570	Wrong population	3B
Nauck 2013b	Long-term efficacy and safety comparison of liraglutide, glimepiride and placebo, all in combination with metformin in type 2 diabetes: 2-year results from the LEAD-2 study, Diabetes, obesity & metabolism	22985213	Wrong population	3B
Nayan 2015	The effect of metformin on cancer-specific survival outcomes in diabetic patients undergoing radical cystectomy for urothelial carcinoma of the bladder, Urologic oncology	26097049	Wrong population	3B Update
Neumiller 2009a	Pharmacological management of glycemic control in the geriatric patient with type 2 diabetes mellitus, Consultant Pharmacist	2009051604	Wrong intervention and study design	2
Neumiller 2009b	Pharmacologic management of the older patient with type 2 diabetes mellitus, The American journal of geriatric pharmacotherapy	20129254	Wrong study design	3A
Newman 2009	A randomised controlled trial to compare minimally invasive glucose monitoring devices with conventional monitoring in the management of insulin-treated diabetes mellitus (MITRE), Health Technology Assessment	2009592108	Wrong population and study design	2
Ng 2013	Patient-adjusted versus health professional-adjusted insulin dosing for type 2 diabetes mellitus		Wrong intervention	1+2 update
Nield 2009	Dietary advice for treatment of type 2 diabetes mellitus in adults, Cochrane Database of Systematic Reviews	00075320-100000000-02966	Wrong intervention	1
Nissen 2007	Effect of rosiglitazone on the risk of myocardial infarction and death from cardiovascular causes, New England Journal of Medicine	2007290860	Wrong intervention and population	2
Nissen 2010	Rosiglitazone revisited: an updated meta-analysis of risk for myocardial infarction and cardiovascular mortality, Archives of Internal Medicine	00125498-100000000-24304	Wrong population	1
Norris 2009	Exenatide efficacy and safety: a systematic review, Diabetic medicine	19719703	Wrong intervention	1+2 update
Nwaneri 2013	Mortality in type 2 diabetes mellitus: Magnitude of the evidence from a systematic review and meta-analysis, British Journal of Diabetes and Vascular Disease	2013535113	Wrong population	1+2 update
O'Connor 1998	Care of adults with type 2 diabetes mellitus. A review of the evidence, Journal of Family Practice	9834750	Wrong intervention, population and study design	2
Okayasu 2012	The evaluation of risk factors associated with adverse drug reactions by metformin in type 2 diabetes mellitus, Biological & pharmaceutical bulletin	22687486	Wrong population	3B
Olansky 2011	A treatment strategy implementing combination therapy with sitagliptin and metformin results in superior glycaemic control versus metformin monotherapy due to a low rate of addition of antihyperglycaemic agents, Diabetes, obesity & metabolism	21535346	Wrong population	3B
Onuchin 2010	[Capabilities of hypoglycemic therapy in women with decompensated type 2 diabetes mellitus], Terapevticheskii arkhiv	20873243	Wrong population	3B
Ooi 2010	Momordica charantia for type 2 diabetes mellitus, The Cochrane database of systematic reviews	20166099	Wrong intervention	1+2 update
Ooi 2012a	Colesevelam for type 2 diabetes mellitus, Cochrane Database of Systematic Reviews	00075320-100000000-07731	Wrong population	1
Ooi 2012b	Momordica charantia for type 2 diabetes mellitus, The Cochrane database of systematic reviews	22895968	Wrong outcome
Oppong 2014	The effect of metformin on breast cancer outcomes in patients with type 2 diabetes, Cancer medicine	24944108/4303170	Wrong population	1+2 update
Owens 2011	Efficacy and safety of linagliptin in persons with type 2 diabetes inadequately controlled by a combination of metformin and sulphonylurea: a 24-week randomized study, Diabetic medicine	21781152	Wrong intervention	3B
Owens 2014	Efficacy and safety of basal insulin glargine 12 and 24 weeks after initiation in persons with type 2 diabetes: a pooled analysis of data from treatment arms of 15 treat-to-target randomised controlled trials, Diabetes research and clinical practice	25195151	Wrong population	1+2 update
Padwal 2005	A systematic review of drug therapy to delay or prevent type 2 diabetes, Diabetes Care	15735219	Wrong population	1+2 update
Pala 2007	A comparison of mealtime insulin aspart and human insulin in combination with metformin in type 2 diabetes patients, Diabetes research and clinical practice	17445933	Wrong population	3A
Pan 2012	Efficacy and tolerability of vildagliptin as add-on therapy to metformin in Chinese patients with type 2 diabetes mellitus, Diabetes, obesity & metabolism	22369287	Wrong intervention	3B
Pantalone 2012a	Increase in overall mortality risk in patients with type 2 diabetes receiving glipizide, glyburide or glimepiride monotherapy versus metformin: a retrospective analysis, Diabetes, obesity & metabolism	22486923	Wrong population	3B
Pantalone 2012b	The risk of overall mortality in patients with Type 2 diabetes receiving different combinations of sulfonylureas and metformin: a retrospective analysis, Diabetic medicine	22248043	Wrong population	3B
Patel 2008	Intensive blood glucose control and vascular outcomes in patients with type 2 diabetes, The New England journal of medicine	18539916	Wrong intervention	3A
Patel 2011	Linagliptin improves glycaemic control in type 2 diabetes mellitus (T2DM) patients with increased cardiovascular (CV) risk, Diabetes, Stoffwechsel und Herz	70696929	Wrong intervention	3B
Pencek 2012	Use of concomitant glucose-lowering therapies and associated treatment results observed in clinical trials of twice-daily exenatide, Endocrine practice	22446132	Wrong intervention	3B
Perez 2009	Efficacy and safety of pioglitazone/metformin fixed-dose combination therapy compared with pioglitazone and metformin monotherapy in treating patients with T2DM, Current medical research and opinion	19827910	Wrong population	3B
Perez-Monteverde 2011	Efficacy and safety of sitagliptin and the fixed-dose combination of sitagliptin and metformin vs. pioglitazone in drug-naive patients with type 2 diabetes, International journal of clinical practice	21849007	Wrong population	3B
Pettersson 2011	Self-reported experience of hypoglycemia among adults with type 2 diabetes mellitus (Exhype), Diabetes research and clinical practice	21195501	Wrong population	3B
Pfutzner 2011	Initial combination therapy with saxagliptin and metformin provides sustained glycaemic control and is well tolerated for up to 76 weeks, Diabetes, obesity & metabolism	21342412	Wrong population	3B
Pinelli 2011	Efficacy and safety of long-acting glucagon-like peptide-1 receptor agonists compared with exenatide twice daily and sitagliptin in type 2 diabetes mellitus: a systematic review and meta-analysis, The Annals of pharmacotherapy	21730278	Wrong intervention	1+2 update
Pirags 2012	Imeglimin, a novel glimin oral antidiabetic, exhibits a good efficacy and safety profile in type 2 diabetic patients, Diabetes, obesity & metabolism	22519919	Wrong population	3B
Plosker 1999	Troglitazone: a review of its use in the management of type 2 diabetes mellitus, Drugs	10193691	Wrong intervention	1+2 update
Pongwecharak 2009	Prescribing metformin in type 2 diabetes with a contraindication: prevalence and outcome, Pharmacy world & science	19462255	Wrong population	3B
Ponzani 2013	Long-term effectiveness and safety of liraglutide in clinical practice, Minerva endocrinologica	23435446	Wrong intervention	1+2 update
Pratipanawatr 2010	Thailand Diabetic Registry cohort: predicting death in Thai diabetic patients and causes of death, Journal of the Medical Association of Thailand	21299087	Wrong population	3B
Pratley 2007	Management of type 2 diabetes in treatment-naive elderly patients: benefits and risks of vildagliptin monotherapy, Diabetes Care	17878242	Wrong intervention	3A
Pratley 2009	Efficacy and safety of the dipeptidyl peptidase-4 inhibitor alogliptin in patients with type 2 diabetes inadequately controlled by glyburide monotherapy, Diabetes, obesity & metabolism	19125778	Wrong population	3A
Pratley 2010	Liraglutide versus sitagliptin for patients with type 2 diabetes who did not have adequate glycaemic control with metformin: a 26-week, randomised, parallel-group, open-label trial, Lancet	20417856	Wrong population	2
Pratley 2011	One year of liraglutide treatment offers sustained and more effective glycaemic control and weight reduction compared with sitagliptin, both in combination with metformin, in patients with type 2 diabetes: a randomised, parallel-group, open-label trial, International journal of clinical practice	3085127	Wrong population	3B
Ptaszynska 2014	Safety profile of dapagliflozin for type 2 diabetes: pooled analysis of clinical studies for overall safety and rare events, Drug safety	25096959	Wrong intervention	1+2 update
Rabasseda 2011	A report from the 46th Annual Meeting of the European Association for the Study of Diabetes (September 20-24, 2010 - Stockholm, Sweden), Drugs of today	21373651	Wrong study design	3B
Racheani 2002	Metformin in patients with type 2 diabetes mellitus: reconsideration of traditional contraindications, European journal of internal medicine	12384131	Wrong intervention	3A
Rao 2008	Is the combination of sulfonylureas and metformin associated with an increased risk of cardiovascular disease or all-cause mortality?: a meta-analysis of observational studies, Diabetes Care	18458139	Wrong population	2
Raskin 2003	Efficacy and safety of combination therapy: repaglinide plus metformin versus nateglinide plus metformin, Diabetes care	12832314	Wrong population	3A
Ratner 2011	Influence of preprandial vs. postprandial insulin glulisine on weight and glycaemic control in patients initiating basal-bolus regimen for type 2 diabetes: a multicenter, randomized, parallel, open-label study (NCT00135096), Diabetes, obesity & metabolism	21812890/3258419	Wrong population	3B
Ray 2009	Effect of intensive control of glucose on cardiovascular outcomes and death in patients with diabetes mellitus: a meta-analysis of randomised controlled trials, Lancet	19465231	Wrong intervention	1+2 update
Reasner 2011	The effect of initial therapy with the fixed-dose combination of sitagliptin and metformin compared with metformin monotherapy in patients with type 2 diabetes mellitus, Diabetes, obesity & metabolism	21410627	Wrong population	3B
Relimpio 1998	Adding metformin versus insulin dose increase in insulin-treated but poorly controlled Type 2 diabetes mellitus: an open-label randomized trial, Diabetic medicine : a journal of the British Diabetic Association	9868971	Wrong population	3A
Rendell 2012	Alogliptin benzoate for the treatment of type 2 diabetes, Expert opinion on pharmacotherapy	22296609	Wrong intervention	3B
Rhee 2013	Efficacy and safety of the dipeptidyl peptidase-4 inhibitor gemigliptin compared with sitagliptin added to ongoing metformin therapy in patients with type 2 diabetes inadequately controlled with metformin alone, Diabetes, obesity & metabolism	23320436	Wrong intervention	3B
Richard 2011	Tolerability of dipeptidyl peptidase-4 inhibitors: A review, Clinical therapeutics	22071236	Wrong method	3B
Richter 2009a	Rosiglitazone for type 2 diabetes mellitus, Cochrane Database of Systematic Reviews	00075320-100000000-04737	Wrong population	1
Richter 2009b	Pioglitazone for type 2 diabetes mellitus, Cochrane Database of Systematic Reviews	00075320-100000000-04717	Wrong population	1
Richter 2009c	Dipeptidyl peptidase-4 (DPP-4) inhibitors for type 2 diabetes mellitus, Cochrane Database of Systematic Reviews	00075320-100000000-05302	Wrong population	1
Richy 2014	Incidence of lactic acidosis in patients with type 2 diabetes with and without renal impairment treated with metformin: a retrospective cohort study, Diabetes care	24879835	Wrong intervention	1+2 update
Roberts 2007	The safety of metformin in heart failure, The Annals of pharmacotherapy	17374622	Wrong population	1+2 update
Rodbard 2009	Statement by an American Association of Clinical Endocrinologists/American College of Endocrinology consensus panel on type 2 diabetes mellitus: an algorithm for glycemic control, Endocrine Practice	19858063	Wrong study design	2
Rodriguez 2011	Management of cardiovascular risk factors with pioglitazone combination therapies in type 2 diabetes: an observational cohort study, Cardiovascular diabetology	21314919/3042924	Wrong population	3B
Roque i Figuls 2013	Interventions for treating overweight or obesity in adults: an overview of systematic reviews, Cochrane Database of Systematic Reviews	00075320-100000000-09007	Wrong intervention	1+2 update
Rosenstock 2009	Effect of saxagliptin monotherapy in treatment-naive patients with type 2 diabetes, Current medical research and opinion	19650754	Wrong population	3A
Rosenstock 2012a	Effects of Dapagliflozin, an SGLT2 Inhibitor, on HbA [subscript] 1c, Body Weight, and Hypoglycemia Risk in Patients With Type 2 Diabetes Inadequately Controlled on Pioglitazone Monotherapy, Diabetes care	22446170/3379599	Wrong intervention	3B
Rosenstock 2012b	Dose-ranging effects of canagliflozin, a sodium-glucose cotransporter 2 inhibitor, as add-on to metformin in subjects with type 2 diabetes, Diabetes care	22492586/3357223	Wrong population	3B
Rosenstock 2013	Alogliptin versus glipizide monotherapy in elderly type 2 diabetes mellitus patients with mild hyperglycaemia: a prospective, double-blind, randomized, 1-year study, Diabetes, obesity & metabolism	23531118	Wrong intervention	1+2 update
Ross 2012	Efficacy and safety of linagliptin 2.5mg twice daily versus 5mg once daily in patients with type 2 diabetes inadequately controlled on metformin: a randomised, double-blind, placebo-controlled trial, Current medical research and opinion	22816729	Wrong population	3B
Round 2012	Sitagliptin-treated patients are more likely than sulfonylurea-treated patients to meet the goal of a1c < 7% without weight gain or symptomatic hypoglycemia, Diabetes	70798940	Wrong intervention	3B
Round 2014	Safety of sitagliptin in elderly patients with type 2 diabetes: A pooled analysis of 25 clinical studies, Drugs & aging	24510656	Wrong intervention	1+2 update
Saenz 2013	Metformin monotherapy for type 2 diabetes mellitus, Cochrane Database of Systematic Reviews	00075320-100000000-01924	Wrong population	1
Saenz Calvo 2005	Metformin for type-2 diabetes mellitus. Systematic review and meta-analysis, Atencion Primaria	16153370	Wrong population	2
Salpeter 2010	Risk of fatal and nonfatal lactic acidosis with metformin use in type 2 diabetes mellitus, Cochrane Database of Systematic Reviews	00075320-100000000-01898	Wrong population	1
Scheen 2010	Efficacy and safety of saxagliptin in combination with metformin compared with sitagliptin in combination with metformin in adult patients with type 2 diabetes mellitus, Diabetes/metabolism research and reviews	20824678	Wrong population	3B
Scheen 2012	DPP-4 inhibitors in the management of type 2 diabetes: a critical review of head-to-head trials, Diabetes & Metabolism	22197148	Wrong population and study design	2
Scheen 2013	Metformin revisited: a critical review of the benefit-risk balance in at-risk patients with type 2 diabetes, Diabetes & metabolism	23528671	Wrong intervention	1+2 update
Scheller 2014	All-cause mortality and cardiovascular effects associated with the DPP-IV inhibitor sitagliptin compared with metformin, a retrospective cohort study on the Danish population, Diabetes, obesity & metabolism	24020750	Wrong population	3B Update
Schernthaner 2004	Efficacy and safety of pioglitazone versus metformin in patients with type 2 diabetes mellitus: a double-blind, randomized trial, The Journal of clinical endocrinology and metabolism	15579760	Wrong population	3A
Schiel 2008	Efficacy and treatment satisfaction of once-daily insulin glargine plus one or two oral antidiabetic agents versus continuing premixed human insulin in patients with Type 2 diabetes previously on long-term conventional insulin therapy: the SWITCH Pilot Study, Experimental and clinical endocrinology & diabetes	17973208	Wrong population	3A
Schramm 2011	Mortality and cardiovascular risk associated with different insulin secretagogues compared with metformin in type 2 diabetes, with or without a previous myocardial infarction: a nationwide study, European heart journal	21471135	Wrong intervention	3B
Schwartz 2010	Treatment of elderly patients with type 2 diabetes mellitus: a systematic review of the benefits and risks of dipeptidyl peptidase-4 inhibitors, The American journal of geriatric pharmacotherapy	21335294	Wrong intervention	3A
Schwartz 2012	Intensive glycemic control is not associated with fractures or falls in the ACCORD randomized trial, Diabetes care	22723583/3379596	Wrong intervention	3B
Schweizer 2007	Comparison between vildagliptin and metformin to sustain reductions in HbA(1c) over 1 year in drug-naive patients with Type 2 diabetes	17509069	Wrong population	3A
Schweizer 2011	Clinical experience with vildagliptin in the management of type 2 diabetes in a patient population >/=75 years: a pooled analysis from a database of clinical trials, Diabetes, Obesity & Metabolism	21114604	Wrong study design	3A
Scott 2000	Miglitol: A review of its therapeutic potential in type 2 diabetes mellitus, Drugs	2000142216	Wrong intervention, population and study design	2
Scott 2010	Alogliptin: a review of its use in the management of type 2 diabetes mellitus, Drugs	20883057	Wrong intervention and age group	3B
Scott 2012	Repaglinide: A review of its use in type 2 diabetes mellitus, Drugs	22268393	Wrong intervention	3B
Seck 2011	Sitagliptin (SITA) provides similar glycemic control with weight loss and less hypoglycemia compared to sulfonylurea (SU) in older patients with type 2 diabetes (T2DM), Diabetes	70630033	Wrong intervention	3B
Seino 2012	Efficacy and safety of alogliptin added to metformin in Japanese patients with type 2 diabetes: a randomized, double-blind, placebo-controlled trial with an open-label, long-term extension study, Diabetes, obesity & metabolism	22583697	Wrong population	3B
Selby 1999	First 20 months' experience with use of metformin for type 2 diabetes in a large health maintenance organization, Diabetes Care	10333901	Wrong population	3A
Selvin 2008	Cardiovascular outcomes in trials of oral diabetes medications: a systematic review, Archives of internal medicine	18955635/2765722	Exclude: Systematic review-check individual studies	3A
Shah 2008	New use of rosiglitazone decreased following publication of a meta-analysis suggesting harm, Diabetic Medicine	2009179103	Wrong intervention	2
Shankar 2012	Sitagliptin provides similar glycaemic improvement with less hypoglycaemia in the elderly with type 2 diabetes mellitus compared to sulphonylurea, Diabetologia	70888855	Wrong intervention	3B
Shedadeh 2013	Trial in progress: Efficacy and safety of liraglutide in combination with metformin compared to metformin alone, in children and adolescents with type 2 diabetes (Ellipse), Pediatric Diabetes	71557484	Wrong population	1+2 update
Shyangdan 2011	Glucagon-like peptide analogues for type 2 diabetes mellitus, Cochrane Database of Systematic Reviews	00075320-100000000-05036	Wrong intervention	1
Sicras-Mainar 2014	Use of metformin and vildagliptin fo treatment of type 2 diabetes in the elderly, Drug design, development and therapy	24970999/4069049	Wrong outcome	3B Update
Sillars 2010	Sulphonylurea-metformin combination therapy, cardiovascular disease and all-cause mortality: the Fremantle Diabetes Study, Diabetes, obesity & metabolism	20649627	Wrong population	3B
Sinawat 2012	Long versus short course treatment with metformin and clomiphene citrate for ovulation induction in women with PCOS, The Cochrane database of systematic reviews	23076922	Wrong population	1+2 update
Singh 2011	Long-term use of thiazolidinediones and the associated risk of pneumonia or lower respiratory tract infection: systematic review and meta-analysis, Thorax	21325145	Wrong population	2
Singh-Franco 2012	The effect of linagliptin on glycaemic control and tolerability in patients with type 2 diabetes mellitus: a systematic review and meta-analysis, Diabetes, Obesity & Metabolism	22340363	Wrong population	2
Smolen 2014	The evaluation of clinical and cost outcomes associated with earlier initiation of insulin in patients with type 2 diabetes mellitus, Journal of managed care & specialty pharmacy	25166296	Wrong population	1+2 update
Srinivasan 2008	Diabetes: glycaemic control in type 2, Clinical Evidence	19450326/PMC2907982	Wrong population	2
St Charles 2009	A cost-effectiveness analysis of pioglitazone plus metformin compared with rosiglitazone plus metformin from a third-party payer perspective in the US, Current Medical Research & Opinion	19419339	Wrong intervention, population and study design	2
Stang 1999	Incidence of lactic acidosis in metformin users, Diabetes Care	10372243	Wrong intervention	ref list
Stefansdottir 2011	Intensive glucose control and risk of cancer in patients with type 2 diabetes, Diabetologia	21509444	Wrong intervention	3B
Stein 2013	A review of the efficacy and safety of oral antidiabetic drugs, Expert opinion on drug safety	23241069/3977601	Wrong study design	3B
Stevens 2012	Cancer outcomes and all-cause mortality in adults allocated to metformin: systematic review and collaborative meta-analysis of randomised clinical trials, Diabetologia	00125498-100000000-30085	Wrong population	1, 3B
Stocker 2007	A randomized trial of the effects of rosiglitazone and metformin on inflammation and subclinical atherosclerosis in patients with type 2 diabetes, American heart journal	17307426	Wrong population	3A
Strain 2013	Individualised treatment targets for elderly patients with type 2 diabetes using vildagliptin add-on or lone therapy (INTERVAL): a 24 week, randomised, double-blind, placebo-controlled study, Lancet	23706759	Wrong outcome	3B Update
Strollo 2014	Different prevalence of metabolic control and chronic complication rate according to the time of referral to a diabetes care unit in the elderly, Acta diabetologica	24366424	Wrong intervention	3B Update
Swinnen 2011	Insulin detemir versus insulin glargine for type 2 diabetes mellitus, Cochrane Database of Systematic Reviews	00075320-100000000-05061	Wrong intervention	1
Tan Kurklu 2013	The assessment of metformin treatment on coronary collateral development in patients with type 2 diabetes mellitus, Journal of the American College of Cardiology	10.1016/j.jacc.2013.08.225	Wrong population	3B Update
Tanaka 2015a	Efficacy and safety of liraglutide monotherapy compared with metformin in Japanese overweight/obese patients with type 2 diabetes, Endocrine journal	25739726	Wrong population	3B Update
Tanaka 2015b	Effects of Liraglutide Monotherapy on Beta Cell Function and Pancreatic Enzymes Compared with Metformin in Japanese Overweight/Obese Patients with Type 2 Diabetes Mellitus: A Subpopulation Analysis of the KIND-LM Randomized Trial, Clinical drug investigation	26369653	Wrong outcome	3B Update
Thomas 2009	Exercise for type 2 diabetes mellitus, Cochrane Database of Systematic Reviews	00075320-100000000-01950	Wrong intervention	1
Thompson 2014	Glycemic targets and medication limitations for type 2 diabetes mellitus in the older adult, The Consultant pharmacist	24513421	Wrong population	1+2 update
Tran 2015	Pharmacologic treatment of type 2 diabetes: injectable medications, The Annals of pharmacotherapy	25802244	Wrong outcome	1+2 update
U.K. prospective diabetes study. II., 1985	Reduction in HbA1c with basal insulin supplement, sulfonylurea, or biguanide therapy in maturity-onset diabetes. A multicenter study, Diabetes	2862087	Wrong population	ref list
UKPDS Group 1998	Effect of intensive blood-glucose control with metformin on complications in overweight patients with type 2 diabetes (UKPDS 34). UK Prospective Diabetes Study (UKPDS) Group, Lancet	9742977	Wrong population	3A
Umpierrez 2014	Efficacy and safety of dulaglutide monotherapy versus metformin in type 2 diabetes in a randomized controlled trial (AWARD-3), Diabetes care	24842985	Wrong population	3B Update
Vaag 2011	IDegAsp, a soluble insulin combination of ultra-long-acting insulin degludec and insulin aspart, in type 2 diabetes: Comparison with biphasic insulin aspart 30, Diabetologia	70563185	Wrong intervention	3B
Vaccaro 2012	Addition of either pioglitazone or a sulfonylurea in type 2 diabetic patients inadequately controlled with metformin alone: impact on cardiovascular events. A randomized controlled trial, Nutrition, metabolism, and cardiovascular diseases	23063367	Wrong outcome	3B
Van de Laar 2009	Alpha-glucosidase inhibitors for type 2 diabetes mellitus, Cochrane Database of Systematic Reviews	00075320-100000000-02683	Wrong population	1
VanDeKoppel 2008	Managed care perspective on three new agents for type 2 diabetes, Journal of Managed Care Pharmacy	2008309033	Wrong intervention	2
Vanuzzo 2008	Cardiovascular risk and cardiometabolic risk: an epidemiological evaluation. [Italian], Giornale italiano di cardiologia	18773746	Wrong intervention	2
Vecchio 2014	Metformin accumulation: Lactic acidosis and high plasmatic metformin levels in a retrospective case series of 66 patients on chronic therapy, Clinical toxicology	24283301	Wrong outcome	3B Update
Veltkamp 2012	Combination treatment with ipragliflozin and metformin: a randomized, double-blind, placebo-controlled study in patients with type 2 diabetes mellitus, Clinical therapeutics	22795925	Wrong population	3B
Velussi 1992	[Median-term (4 months) treatment with glibenclamide + metformin substituting for glibenclamide + fenformin lowers the lacticemia levels in type-2 diabetics (NIDDM)], La Clinica terapeutica	1493670	Wrong population	3A
Verny 2015	Prevalence of cognitive decline and associated factors in elderly type 2 diabetic patients at inclusion in the GERODIAB cohort, European Geriatric Medicine	10.1016/j.eurger.2014.10.006	Wrong intervention	3B Update
Viljoen 2013	The tolerability and safety of DPP-4 inhibitors for the treatment of older people with type 2 diabetes mellitus: An observational study, British Journal of Diabetes and Vascular Disease	2013535108	Wrong intervention	3B
Vilsboll 2010	Efficacy and safety of sitagliptin when added to insulin therapy in patients with type 2 diabetes, Diabetes, obesity & metabolism	20092585	Wrong intervention	3B
Vlckova 2010	Hypoglycaemia with pioglitazone: analysis of data from the Prescription-Event Monitoring study, Journal of evaluation in clinical practice	21176002	Wrong population	3B
Wainstein 2012	Initial therapy with the fixed-dose combination of sitagliptin and metformin results in greater improvement in glycaemic control compared with pioglitazone monotherapy in patients with type 2 diabetes, Diabetes, obesity & metabolism	22059736	Wrong population	3B
Wang 2011	Randomized study of repaglinide alone and in combination with metformin in Chinese subjects with type 2 diabetes naive to oral antidiabetes therapy, Expert opinion on pharmacotherapy	21780853	Wrong population	3B
Wang 2013	Acarbose plus metformin fixed-dose combination outperforms acarbose monotherapy for type 2 diabetes, Diabetes research and clinical practice	23993469	Wrong population	3B Update
Wang 2015	Differential impact of metformin on diabetes-related comorbidities in older veterans with type 2 diabetes, Journal of the American Geriatrics Society	-	Wrong outcome	3B Update
Webb 2012	Intensive multifactorial intervention improves modelled coronary heart disease risk in screen-detected Type2 diabetes mellitus: A cluster randomized controlled trial, Diabetic medicine	21913966	Wrong population	3B
Weir 2014	Sitagliptin use in patients with diabetes and heart failure: a population-based retrospective cohort study, JACC. Heart failure	24998080	Wrong intervention	1+2 update
White 2013	Cardiovascular safety of the dipetidyl peptidase-4 inhibitor alogliptin in type 2 diabetes mellitus, Diabetes, obesity & metabolism	23489301	Wrong intervention	3B
Williams-Herman 2010a	Safety and tolerability of sitagliptin in clinical studies: A pooled analysis of data from 10,246 patients with type 2 diabetes, BMC endocrine disorders	20412573/3161395	Wrong intervention and age group	3B
Williams-Herman 2010b	Efficacy and safety of sitagliptin and metformin as initial combination therapy and as monotherapy over 2 years in patients with type 2 diabetes, Diabetes, obesity & metabolism	20415693	Wrong population	3B
Wilson 1989	A comparison of metformin versus guar in combination with sulphonylureas in the treatment of non insulin dependent diabetes, Hormone and metabolic research	2777189	Wrong intervention	3A
Woodward 2011	Does glycemic control offer similar benefits among patients with diabetes in different regions of the world? Results from the ADVANCE trial, Diabetes Care	21972410/3220831	Wrong intervention	3B
Wysham 2011	DURATION-2: efficacy and safety of switching from maximum daily sitagliptin or pioglitazone to once-weekly exenatide, Diabetic medicine	21434995/3123706	Wrong population	3B
Yang 2011	Efficacy and safety of saxagliptin added to metformin in Asian people with type 2 diabetes mellitus: a randomized controlled trial, Diabetes research and clinical practice	21871686	Wrong population	3B
Yang 2012a	A prospective study to optimize insulin treatment by switching to insulin glargine in type 2 diabetic patients previously uncontrolled on premixed insulin: The optimization study, Current medical research and opinion	22449098	Wrong population	3B
Yang 2012b	The addition of sitagliptin to ongoing metformin therapy significantly improves glycemic control in Chinese patients with type 2 diabetes, Journal of diabetes	22672586	Wrong population	3B
Yang 2014a	A comparison of all-cause mortality with pioglitazone and insulin in type 2 diabetes: an expanded analysis from a retrospective cohort study, Current medical research and opinion	24983744	Wrong intervention	1+2 update
Yang 2014b	Acarbose compared with metformin as initial therapy in patients with newly diagnosed type 2 diabetes: an open-label, non-inferiority randomised trial, The Lancet. Diabetes & Endocrinology	24622668	Wrong population	3B Update
Yu 2013	Role of diabetes in the development of acute respiratory distress syndrome, Critical care medicine	23963123/4007199	Wrong population	1+2 update
Zettervall 2010	Management of the patient with advanced complications, functional decline, and persistent hyperglycemia, Consultant Pharmacist	2010347065	Wrong study design	2
Zhang 2013	Effects of metformin on CD133+ colorectal cancer cells in diabetic patients, PloS one	24278407/3836781	Wrong population	3B Update
Zhang 2014	Combinational therapy with metformin and sodium-glucose cotransporter inhibitors in management of type 2 diabetes: systematic review and meta-analyses, Diabetes research and clinical practice	25015317	Wrong intervention	1+2 update
Zhao 2012	Impact of hypoglycemia associated with antihyperglycemic medications on vascular risks in veterans with type 2 diabetes, Diabetes care	22432106/3329848	Wrong intervention	3B
Zhu 2014	Risk of fracture with thiazolidinediones: An updated meta-analysis of randomized clinical trials, Bone	25173606	Wrong population	1+2 update
Zhuang 2013	Antidepressants for polycystic ovary syndrome, The Cochrane database of systematic reviews	23728677	Wrong intervention	1+2 update
Zinman 2009	Efficacy and safety of the human glucagon-like peptide-1 analog liraglutide in combination with metformin and thiazolidinedione in patients with type 2 diabetes (LEAD-4 Met+TZD), Diabetes care	19289857/2699702	Wrong population	3B
Zinman 2011	Insulin degludec, an ultra-long-acting basal insulin, once a day or three times a week versus insulin glargine once a day in patients with type 2 diabetes: A 16-week, randomised, open-label, phase 2 trial, Lancet	21396703	Wrong population	3B
Bluher 2012	Efficacy and safety of vildagliptin in clinical practice-results of the PROVIL-study	23125906	Wrong intervention	3B
Ferrannini 2009	Fifty-two-week efficacy and safety of vildagliptin vs. glimepiride in patients with type 2 diabetes mellitus inadequately controlled on metformin monotherapy	19125777	Wrong intervention	ref list
Gregorio 1999	Poorly controlled elderly Type 2 diabetic patients: the effects of increasing sulphonylurea dosages or adding metformin, Diabetic Medicine	10656230	Wrong intervention	3A
Hanninen 2013	Neither Diabetes nor Glucose-Lowering Drugs Are Associated With Mortality After Noncardiac Surgery in Patients With Coronary Artery Disease or Heart Failure	22985785	Wrong outcome	3B
Lin 2010	Fasting Plasma Lactate Concentrations in Ambulatory Elderly Patients With Type 2 Diabetes Receiving Metformin Therapy: A Retrospective Cross-sectional Study	21145508	Wrong outcome	3B
Matthews 2010	Vildagliptin add-on to metformin produces similar efficacy and reduced hypoglycaemic risk compared with glimepiride, with no weight gain: results from a 2-year study	20649630	Wrong intervention	3B
